# Supplementary material for: Tolerance of Placozoa for temperate climates: Evidence for known and new placozoan clades in the southern waters of Australia
Source: PLoS One. 2025 Mar 19;20(3):e0317878. doi: 10.1371/journal.pone.0317878 (PMC11922247; doi:10.1371/journal.pone.0317878)
Supplement: S1 Table — (XLSX) [file pone.0317878.s004.xlsx]

## Sheet: distances_mafft_placozoa_16s
	H0_16S_fragment	H1_16S_fragment	H17_16S_fragment	H2_16S_fragment	H3_16S_fragment	H4_16S_fragment	H9_16S_fragment	H10_16S_fragment	H13_16S_fragment	H15_16S_fragment	H14_16S_fragment	H5_16S_fragment	H19_16S_fragment	H6_16S_fragment	H7_16S_fragment	H23_16S_fragment	H16_16S_fragment	H8_16S_fragment	H12_16S_fragment	H24_16S_fragment	H18_16S_fragment	H20_16S_fragment	H11_16S_fragment
H0_16S_fragment		38.55	38.36	38.26	45.73	41.94	39.25	39.60	42.13	42.13	41.18	39.83	43.53	38.72	40.57	44.29	44.58	44.31	46.87	47.02	46.06	46.94	44.98
H1_16S_fragment	38.55		99.64	96.62	60.18	57.05	53.01	53.26	56.98	57.14	55.98	55.22	58.10	54.08	55.29	58.14	57.89	57.60	59.07	61.48	61.25	59.02	57.24
H17_16S_fragment	38.36	99.64		96.26	60.18	57.05	53.01	53.26	56.98	57.14	55.98	55.22	58.10	54.08	55.29	58.14	57.89	57.60	59.07	61.48	61.25	58.84	57.24
H2_16S_fragment	38.26	96.62	96.26		58.90	56.26	52.21	52.43	56.19	56.35	55.21	54.40	57.28	53.89	54.82	57.64	57.24	57.28	58.35	60.90	60.66	57.63	55.76
H3_16S_fragment	45.73	60.18	60.18	58.90		56.85	53.03	53.76	56.77	56.95	56.02	54.10	57.25	56.12	57.59	60.54	60.47	60.31	67.10	65.04	64.40	61.94	62.05
H4_16S_fragment	41.94	57.05	57.05	56.26	56.85		99.12	98.87	98.67	98.86	97.14	75.50	77.26	69.98	73.40	75.71	75.10	74.24	70.86	73.41	72.40	68.81	70.08
H9_16S_fragment	39.25	53.01	53.01	52.21	53.03	99.12		98.87	98.68	98.90	98.24	74.14	74.26	68.76	72.73	73.25	72.75	71.77	68.70	71.06	70.26	65.94	68.05
H10_16S_fragment	39.60	53.26	53.26	52.43	53.76	98.87	98.87		99.32	99.10	98.87	74.56	74.57	69.83	73.59	73.99	73.48	72.48	69.33	71.74	70.93	66.52	68.23
H13_16S_fragment	42.13	56.98	56.98	56.19	56.77	98.67	98.68	99.32		99.81	98.47	74.70	76.52	69.26	72.73	75.10	74.48	73.62	69.90	72.47	71.64	68.05	69.51
H15_16S_fragment	42.13	57.14	57.14	56.35	56.95	98.86	98.90	99.10	99.81		98.28	74.90	76.71	69.48	72.93	75.29	74.67	73.81	70.10	72.66	71.83	68.24	69.70
H14_16S_fragment	41.18	55.98	55.98	55.21	56.02	97.14	98.24	98.87	98.47	98.28		74.30	75.05	68.83	72.31	73.57	72.95	72.11	69.71	70.97	71.08	66.54	67.99
H5_16S_fragment	39.83	55.22	55.22	54.40	54.10	75.50	74.14	74.56	74.70	74.90	74.30		99.79	77.32	78.20	78.41	77.94	78.99	71.14	73.58	73.17	71.64	69.18
H19_16S_fragment	43.53	58.10	58.10	57.28	57.25	77.26	74.26	74.57	76.52	76.71	75.05	99.79		77.32	78.03	80.00	79.58	80.54	72.78	75.51	74.86	73.80	71.48
H6_16S_fragment	38.72	54.08	54.08	53.89	56.12	69.98	68.76	69.83	69.26	69.48	68.83	77.32	77.32		89.52	89.52	89.04	89.95	70.89	71.78	71.33	73.52	69.38
H7_16S_fragment	40.57	55.29	55.29	54.82	57.59	73.40	72.73	73.59	72.73	72.93	72.31	78.20	78.03	89.52		99.56	97.79	94.96	72.77	72.56	72.20	73.81	70.91
H23_16S_fragment	44.29	58.14	58.14	57.64	60.54	75.71	73.25	73.99	75.10	75.29	73.57	78.41	80.00	89.52	99.56		98.18	95.58	74.36	74.95	74.32	76.19	73.15
H16_16S_fragment	44.58	57.89	57.89	57.24	60.47	75.10	72.75	73.48	74.48	74.67	72.95	77.94	79.58	89.04	97.79	98.18		96.18	74.11	74.71	74.08	76.14	72.71
H8_16S_fragment	44.31	57.60	57.60	57.28	60.31	74.24	71.77	72.48	73.62	73.81	72.11	78.99	80.54	89.95	94.96	95.58	96.18		73.82	76.63	75.63	77.14	72.09
H12_16S_fragment	46.87	59.07	59.07	58.35	67.10	70.86	68.70	69.33	69.90	70.10	69.71	71.14	72.78	70.89	72.77	74.36	74.11	73.82		93.32	91.67	75.26	73.16
H24_16S_fragment	47.02	61.48	61.48	60.90	65.04	73.41	71.06	71.74	72.47	72.66	70.97	73.58	75.51	71.78	72.56	74.95	74.71	76.63	93.32		97.50	77.98	71.73
H18_16S_fragment	46.06	61.25	61.25	60.66	64.40	72.40	70.26	70.93	71.64	71.83	71.08	73.17	74.86	71.33	72.20	74.32	74.08	75.63	91.67	97.50		77.55	71.26
H20_16S_fragment	46.94	59.02	58.84	57.63	61.94	68.81	65.94	66.52	68.05	68.24	66.54	71.64	73.80	73.52	73.81	76.19	76.14	77.14	75.26	77.98	77.55		75.45
H11_16S_fragment	44.98	57.24	57.24	55.76	62.05	70.08	68.05	68.23	69.51	69.70	67.99	69.18	71.48	69.38	70.91	73.15	72.71	72.09	73.16	71.73	71.26	75.45
